# Supplementary material for: Precipitation and Species Composition Mediate Litter Mixing Decomposition Effects in Arid Desert Regions
Source: Plants (Basel). 2026 Jun 5;15(11):1759. doi: 10.3390/plants15111759 (PMC13258916; doi:10.3390/plants15111759)
Supplement: Supplementary file 1 [file plants-15-01759-s001.zip]

Archive with 1 entries (1 files):
- plants-4235636-supplementary.pdf
